# Supplementary material for: Splicing Anomalies in Myeloproliferative Neoplasms: Paving the Way for New Therapeutic Venues
Source: Cancers (Basel). 2020 Aug 7;12(8):2216. doi: 10.3390/cancers12082216 (PMC7464941; doi:10.3390/cancers12082216)
Supplement: Supplementary file 1 [file cancers-12-02216-s001.zip]

Archive with 1 entries (1 files):
- cancers-868770 Supplementary Table.xlsx
