# Supplementary material for: Splicing Anomalies in Myeloproliferative Neoplasms: Paving the Way for New Therapeutic Venues
Source: Cancers (Basel). 2020 Aug 7;12(8):2216. doi: 10.3390/cancers12082216 (PMC7464941; doi:10.3390/cancers12082216)
Supplement: Supplementary file 1 [file cancers-12-02216-s001.zip › cancers-868770 Supplementary Table.xlsx]

## Sheet: Table S1
Table S1: Co-occurrences of mutations in PV, ET, MF and post-MPN AML
					RNA Splicing n (%)												MPN driver n (%)												Chromatin modifier n (%)									DNA methylation n (%)									Tumor supressor n (%)
				SRSF2	SRSF2		SF3B1	SF3B1			U2AF1			ZRSR2			JAK2			CALR			MPL			TN			ASXL1			EZH2			SETBP1			TET2			DNMT3A			IDH1/2			TP53
PV	SRSF2 (n=6)	6	0	0	0	0	0	0	0	0	0	0	0	0	6	100	6 (100)	0	0	0	0	0	0	0	0	0	1	16.6667	1 (17)	0	0	0	0	0	0	1	16.6667	1 (17)	0	0	0	1	16.6667	1 (17)	0	0	0	2	33.3333
	SF3B1 (n=10)	17	0	0	0	0	0	0	0	0	0	0	0	0	10	100	10 (100)	0	0	0	0	0	0	0	0	0	0	0	0	0	0	0	0	0	0	0	0	0	0	0	0	0	0	0	0	0	0	1	10
	U2AF1 (n=0)	85	0	0	NA	NA	NA	NA		#DIV/0!	NA	NA	#VALUE!	NA		#DIV/0!	NA		#DIV/0!	NA		#DIV/0!	NA		#DIV/0!	NA		#DIV/0!	NA		#DIV/0!	NA		#DIV/0!	NA		#DIV/0!	NA		#DIV/0!	NA		#DIV/0!	NA		#DIV/0!	NA		#DIV/0!
	ZRSR2 (n=7)	19	0	0	0	0	0	0	0	0	0	0	0	0	7	100	7 (100)	0	0	0	0	0	0	0	0	0	2	28.5714	2 (29)	0	0	0	0	0	0	1	14.2857	1 (14)	0	0	0	0	0	0	0	0	0	0	0
ET	SRSF2 (n=17)	10	0	0	0	1	10	1 (6)	0	0	0	0	0	0	13	130	13 (76)	1	10	1 (6)	3	30	3 (18)	1	10	1 (6)	7	70	7 (41)	1	10	1 (6)	0	0	0	4	40	4 (24)	0	0	0	5	50	5 (29)	0	0	0	1	10
	SF3B1 (n=33)	33	1	3.0303	1 (3)	0	0	0	0	0	0	0	0	0	23	69.697	23 (70)	4	12.1212	4 (12)	2	6.06061	2 (6)	5	15.1515	5 (15)	1	3.0303	1 (3)	0	0	0	0	0	0	6	18.1818	6 (18)	5	15.1515	5 (15)	0	0	0	0	0	0	2	6.06061
	U2AF1 (n=14)	60	3	5	0	0	0	0	0	0	0	0	0	0	8	57.1429	8 (57)	2	14.2857	2 (14)	2	14.2857	2 (14)	2	14.2857	2 (14)	1	7.14286	1 (7)	0	0	0	0	0	0	1	7.14286	1 (7)	1	7.14286	1 (7)	0	0	0	1	7.14286	1 (7)	0	0
	ZRSR2 (n=10)	8	0	0	0	0	0	0	0	0	0	0	0	0	8	80	8 (80)	2	20	2 (20)	0	0	0	0	0	0	2	20	2 (20)	0	0	0	0	0	0	0	0	0	1	10	1 (10	0	0	0	0	0	0	1	10
MF	SRSF2 (n=85)	0	0	NA	0	3	3.52941	3 (4)	3	3.52941	3 (4)	3	3.52941	3 (4)	64	75.2941	64 (75)	3	3.52941	3 (4)	6	7.05882	6 (7)	12	14.1176	12 (14)	36	42.3529	36 (42)	1	1.17647	1 (1)	6	7.05882	6 (7)	20	23.5294	20 (24)	4	4.70588	5 (5)	10	11.7647	10 (12)	1	1.17647	1 (1)	19	22.3529
	SF3B1 (n=60)	14	0	0	3 (5)	0	0	0	3	5	3 (5)	2	3.33333	2 (3)	41	68.3333	41 (68)	10	16.6667	10 (17)	3	5	3 (5)	8	13.3333	8 (13)	13	21.6667	13 (22)	2	3.33333	2 (3)	1	1.66667	1 (2)	14	23.3333	14 (23)	7	11.6667	7 (12)	0	0	0	3	5	3 (5)	9	15
	U2AF1 (n=82)	82	3	3.65854	3 (4)	3	3.65854	3 (4)	0	0	0	7	8.53659	7 (9)	66	80.4878	66 (80)	6	7.31707	6 (7)	5	6.09756	5 (6)	5	6.09756	5 (6)	52	63.4146	52 (63)	5	6.09756	5 (6)	7	8.53659	7 (9)	12	14.6341	12 (15)	7	8.53659	7 (9)	6	7.31707	6 (7)	8	9.7561	8 (10)	16	19.5122
	ZRSR2 (n=37)	9	0	0	3 (8)	2	5.40541	2 (5)	7	18.9189	7 (19)	0	0	0	22	59.4595	22 (59)	12	32.4324	12 (32)	3	8.10811	3 (8)	1	2.7027	1 (3)	12	32.4324	12 (32)	4	10.8108	4 (11)	0	0	0	10	27.027	10 (27)	1	2.7027	1 (3)	0	0	0	0	0	0	6	16.2162
post-MPN AL	SRSF2 (n=19)	7	0	0	0	0	0	0	0	0	0	0	0	0	11	157.143	11 (58)	1	14.2857	1 (5)	1	14.2857	1 (5)	6	85.7143	6 (32)	7	100	19 (37)	0	0	0	0	0	0	6	85.7143	6 (32)	0	0	0	7	100	7 (37)	5	71.4286	5 (26)	4	57.1429
	SF3B1 (n=8)	10	0	0	0	0	0	0	0	0	0	0	0	0	4	50	4 (50)	0	0	0	0	0	0	5	62.5	5 (63)	1	12.5	1 (13)	1	12.5	1 (13)	0	0	0	1	12.5	1 (13)	2	25	2 (25)	1	12.5	1 (13)	1	12.5	1 (13)	4	50
	U2AF1 (n=9)	37	3	8.10811	0	0	0	0	0	0	0	0	0	0	8	88.8889	8 (89)	0	0	0	0	0	0	1	11.1111	1 (11)	3	33.3333	3 (33)	2	22.2222	2 (22)	0	0	0	1	11.1111	1 (11)	3	33.3333	3 (33)	1	11.1111	1 (11)	1	11.1111	1 (11)	1	11.1111
	ZRSR2 (n=1)	1	0	0	0	0	0	0	0	0	0	0	0	0	0	0	0	0	0	0	0	0	0	1	100	1 (100)	0	0	0	0	0	0	0	0	0	0	0	0	0	0	0	0	0	0	0	0	0	0	0
Signaling	Transcription factor
NRAS	RUNX1
KRAS	CEBPA
PTPN11	GATA2
CBL
FLT3
SH2B3
[truncated: 7 more columns]
